# Supplementary material for: Weight Gain following Pallidal Deep Brain Stimulation: A PET Study
Source: PLoS One. 2016 Apr 12;11(4):e0153438. doi: 10.1371/journal.pone.0153438 (PMC4829218; doi:10.1371/journal.pone.0153438)
Supplement: S1 Table — (XLSX) [file pone.0153438.s001.xlsx]

## Sheet: Supp table article GPi
N°	Sex	Age at DBS (years)	Delay PET-DBS (months)	Delay DBS-PET (months)	Weight PRE (kg)	BMI PRE (kg/m2)	Weight POST (kg)	BMI POST (kg/m2)	LEDD PRE (mg/day)	LEDD POST (mg/day)	LEED/kg PRE	LEED/kg POST	MDRS PRE	MDRS POST	AES PRE	AES POST	MADRS PRE	MADRS POST	H&Y On Dopa PRE	H&Y On dopa On DBS POST	H&Y Off dopa PRE	H&Y Off dopa Off DBS POST	S&E On Dopa PRE	S&E On dopa On DBS POST	S&E Off dopa PRE	S&E Off dopa Off DBS POST	UPDRS2 On Dopa PRE	UPDRS2 Off dopa PRE	UPDRS2 On dopa On DBS	UPDRS2 Off dopa Off DBS	UPDRS3 Off dopa PRE	UPDRS3 DOPAON PRE	UPDRS3 Off dopa Off DBS PRE	UPDRS3 Off dopa On DBS POST	UPDRS3 On Dopa Off DBS POST	UPDRS3 On Dopa On DBS POST	UPDRS4 Total PRE	UPDRS4 Total POST	UPDRS4 Q32-35 PRE	UPDRS4 Q32-35 POST	UPDRS4 Q36-39 PRE	UPDRS4 Q36-39 POST
1	F	54.3014	1	8	46	18.4265	49.9	19.9888	1000	1000	21.7391	20.0401	117	130	31	37	17	18	3	2.5	4	4	80	90	60	60	20	25	3	19	38	12	69	56	26	27	7	7	4	0	2	5
2	F	68.7041	8	3	53	19.4674	48	17.6309	1620	1300	30.566	27.0833	140	136	32	34	11	8	0	2	2	3	100	90	60	30	2	9	6	21	31	4	18	15	8	6	4	5	0	1	2	1
3	F	65.737	5	2	44	16.9747	48	18.5178	760	1460	17.2727	30.4167	131	130	42	41	14	18	3	1	4	1.5	60	80	20	70	15	26	7	16.5	51	13	34	30	22	16	14	5	7	2	6	2
4	F	56.2603	2	3	46	17.9687	47	18.3594	625	625	13.587	13.2979	137	128	37	49	4	26	0	2	2	2.5	100	90	90	80	6	9	4.5	6.5	24	8	32.5	19	13.5	7.5	12	9	7	3	4	4
5	M	63.9068	5	3	65	21.9713	69	23.3234	1210	1340	18.6154	19.4203	139	139	34	33	3	2	1	0	3	0	90	100	30	100	12.5	27	0	6	31.5	12	15	12	5.5	6	11	0	6	0	4	0
6	M	60.6712	8	4	70	24.8016	69	24.4473	1237	1140	17.6714	16.5217	134	133	43	42	7	4	2.5	1	4	3	70	100	30	10	11	21	6	26	31	24	39.5	27.5	22	10	14	6	10	1	3	4
7	M	47.3397	4	3	78	24.6181	85	26.8274	1250	1850	16.0256	21.7647	128	144	37	50	20	37	2.5	2	3	4	60	80	50	20	1	13	12	14	58	18	42	26	17	13	11	4	7	0	3	2
8	F	74.8877	2	3	64	20.898	63	20.5714	2160	1960	33.75	31.1111	138	119	33	39	2	4	2	2	4	3	90	80	60	70	7.5	25.5	14	21	41	12	35.5	31.5	23	15	8	7	4	4	4	3
9	F	61.3836	5	6	43.5	18.342	48.5	20.4503	2100	1200	48.2759	24.7423	130	130	31	32	7	8	1	1.5	2.5	4	90	80	60	30	8.5	32	10.5	13	29.5	13.5	43	37.5	24	14	11	4	4	1	4	3
10	M	63.5753	0	3	88	24.6354	88	24.6354	1600	1632	18.1818	18.5455	129	125	34	38	4	4	1	1.5	2	2.5	90	90	70	60	3	24	2	18	26	7.5	25	22	16	13	5	1	1	0	3	0
11	M	59.5644	3	3	62	21.2031	68	23.255	2300	1737	37.0968	25.5441	126	130	34	33	14	15	3	1	5	1	80	100	20	100	24.5	30	18	27	66	19.5	35.5	26	14.5	9.5	7	0	7	0	0	0
12	M	48.8164	2	3	68	21.4619	64.2	20.2626	1310	2275	19.2647	35.4361	139	138	37	30	13	7	2	2	3	4	100	90	60	80	5	21	9	13	37	12	40	30	18	18	7	3	2	2	4	1
13	F	46.1178	0	8	48	18.5178	51.4	19.8295	1280	1760	26.6667	34.2412	130	129	42	38	6	7	3	2	4	2.5	60	80	50	60	11	25	6	29	73.5	14	41	35.5	16	17.5	11	8	7	1	4	6
14	F	71.1781	6	3	45	15.7558	43	15.0555	1310	1200	29.1111	27.907	139	136	55	54	25	9	2	1.5	3	2	90	100	80	90	5.5	18.5	6.5	13.5	35.5	13.5	22	16.5	14	9.5	7	3	3	0	3	2
15	F	57.2849	8	3	44	18.5529	48	20.2395	320	510	7.27273	10.625	116	107	35	33	11	0	2	0	3	3	80	90	40	60	4	17	5	18	33	17.5	47	26	18	10	7	5	3	0	3	4
16	M	68.1288	5	3	74	24.1633	71.8	23.4449	1280	1100	17.2973	15.3203	139	140	39	38	12	6	2	2	3	2.5	90	90	50	80	2	27	11	28	55	17	29	18.5	16.5	18.5	12	4	5	0	4	4
17	M	60.3205	4	3	71.8	23.7152	71	23.4509	1500	1350	20.8914	19.0141	142	142	32	22	9	6	2	1.5	2.5	3	100	80	70	60	4	19	8	20.5	15	3.5	19	11.5	6.5	4.5	9	5	3	0	4	2
18	M	60.9123	4	3	74	25.6055	81	28.0277	1297	1335	17.527	16.4815	132	132	47	42	12	4	1.5	2.5	1.5	3	90	90	80	80	12	23	7	10	40	10.5	43.5	27	22.5	15.5	6	2	2	1	3	1
19	F	67.7096	6	3	51	20.9566	54	22.1893	2720	1285	53.3333	23.7963	140	139	32	33	5	6	2	1	3	5	80	90	40	80	10.5	32.5	11	13	57.5	9.5	20.5	8.5	5	6	13	5	9	1	3	3
